# Supplementary material for: Thermokinetic and Chemorheology of the Geopolymerization of an Alumina-Rich Alkaline-Activated Metakaolin in Isothermal and Dynamic Thermal Scans
Source: Polymers (Basel). 2024 Jan 11;16(2):211. doi: 10.3390/polym16020211 (PMC10819406; doi:10.3390/polym16020211)
Supplement: Supplementary file 1 [file polymers-16-00211-s001.zip]

Archive with 1 entries (1 files):
- polymers-2801246-supplementary.pdf
